# Supplementary material for: Use of non-medical cannabis in epilepsy: A scoping review
Source: Front Neurol. 2023 Mar 6;14:1132106. doi: 10.3389/fneur.2023.1132106 (PMC10025318; doi:10.3389/fneur.2023.1132106)
Supplement: Supplementary file 2 [file Data_Sheet_1.XLSX]

## Sheet: Sheet1
Author	Year	Publication origin	Publication type	Journal/Conference	Funding agency/Conflicts of interest	Study type	Sample	Aims	Sample type	Number of total participants included (i.e., PWE or cannabis consumers)	Number of PWE consuming cannabis	Age	Sex	Education status	Ethnicity	Comorbidities	Socio-economic standing	Marital status	Prevalence of consumers in PWE	Prevalence of epilepsy in cannabis consumers	Factors associated with consumption	Dependency	Consequences on physical, mental, social spheres	NMC type	Administration method	Dose	Frequency of consumption	Time since start of consumption	Age at first consumption	Source of acquisition	Product pricing	Goals for consumption	Information sources	General knowledge of cannabis	Opinion on regulatory policies	Perceived effect on SZ	Other effects	Age of onset	Epilepsy type	Epilepsy syndrome	ASM usage
AGUIRRE-VELAZQUEZ	2016	Mexico	Journal article	Neurology Research International	None	Cross-sectional	Children with refractory epilepsy taking NMC	To survey medicinal use of CBD in children with refractory epilepsy in Mexico	Convenience	53	53	7.6 ± 4.3	37% F											77% CBD, 12% CBD+THC, 12% home-made unknown		72% CBD 5g		Within 1 year								81% ↓SZ (16% free), 12% no change, 5% ↑SZ	42% mild AE, 60-90% improvement in mood, cognition, sleep, appetite			47% LGS, 19% West, 2% Doose, 2% Ohtahara, 30% unspecified	>50% 3-4 ASM
BABALOLA	2013	Nigeria	Abstract	11th European Congress on Epileptology	None	Cross-sectional	Patients with epilepsy at Nigerian clinic	To survey substance use in PWE in a Nigerian hospital and evaluation socio-demographic variables associated with substance use	Consecutive	136			44% F						4.4%			1.4%
BEATTIE	2017	USA	Journal article	Epilepsy & Behavior	None	Cross-sectional	Patients admitted to pediatric EMU in Alabama	To investigate the use of complementary alternative medicine and the influence of religion in children admitted to EMU	Consecutive	225																								23% most interested in trying NMC
BOLANO	2018	Argentina	Abstract	AAN Annual Meeting 2018	None	Cross-sectional	Patients with epilepsy, Parkinson's or MS	To investigate the use of cannabis in patients with neurological disorders	Convenience	77	77																						44% internet, 40% TV, 19% social media, 12% friends, 5% groups, 78% did not check with neurologist	48% familiar with use of cannabis for their disorder
BOSAK	2019	Poland	Journal article	Epilepsy & Behavior	None	Cross-sectional	Adult PWE seen at epilepsy clinic (no PNES)	Determine the prevalence, reasons, and factors influencing the use of complementary alternative medicine in PWE	Consecutive	473	35				100% Caucasian				27.6%
BOUSO	2019	Spain	Journal article	Phytotherapy Research	None	Cross-sectional	Therapeutic members of social cannabis clubs with chronic illnesses	To assess quality of life, mental health, and personality variables, as well as the description of patterns of cannabis use, in people self-medicating with cannabis	Snowball	69	5									7.2%
CAMACHO-RIVEIRA	2021	USA	Journal article	Cancers	UMiami COVID Rapid Response Grant, U54 Mffitt Cancer Center-Ponce Health Sciences University Partnership	Cross-sectional	Cannabis users with or without cancer	To identify behaviors with cannabis use among cancer survivors vs people without cancer	Convenience	158	8									5.1%	Cancer 8.9% vs non-cancer 1.3% (p=0.3)
CARLSON	2014	USA	Journal article	Epilepsy Currents	None	Cross-sectional	Medical professionals	To survey medical professionals who treat PWE on their opinion on cannabis and the usage of cannabis in their patients	Unknown										60% have patients using cannabis for SZ														94% contacted by patients seeking cannabis treatment for epilepsy
COHEN	2020	USA	Abstract	AAN Annual Meeting 2020	None	Cross-sectional	PWE taking artisianal and/or pharmaceutical CBD who had CBD serum levels	To investigate if CBD levels are higher in patients taking pharmaceutical vs artisinal CBD	Convenience	31	31	10	48% F																	71% pharmaceutical, 29% artisanal						70% ↑ SZ in artisanal, 39% ↓ SZ in pharmaceutical	35% AE, 19% discontinued CBD because of AE (all in pharma-grade)			32% LGS, 6% Dravet, 62% other
CONSROE	1975	USA	Journal article	JAMA	None	Case report	PWE 1 case	To describe the possible beneficial effet of cannabis in epilepsy		1	1	24	M												Smoked		3-5 joints daily	2	22							SZ freedom		16	Bilateral		PHT 100 QID, Pb 30 QID
DALE	2021	USA	Journal article	Epilepsy & Behavior	None	Cross-sectional	Participants in the International CDKL5 Disorder Database	To describe caregiver perceptions of efficacy and safety of cannabis in individuals with CDKL5 disorder	Convenience	312	82 lifetime	5.8							26% lifetime					88% CBD, 5.4% THC	97% oil, 1.2% capsular form					45% not from prescription from a healthcare professional						54% ↓↓ SZ, 16% ↓ SZ, 24% no effect, 1.4% ↑ SZ, 4.3% ↑↑	22% AE, 26% ↑ alert, 14% ↑ cognition, 9.8% ↑ mood, 20% no extra benefit
ESMONDE-WHITE	2021	Canada	Abstract	34th International Epilepsy Congress	None	Cross-sectional	PWE	To investigate if cannabis is used, usage habits, and perceptions of cannabis, in PWE	Convenience	83	76	32.2							76.8%				89.7% felt stigma, 61.4% felt need to hide consumption		30% smoked	7.6 g/wk				60.7% without prescription		33.9% for SZ	55.5% discussed with neurologist	63.2% users felt more natural					58.1% bilateral
FEENEY	1976	USA	Journal article	JAMA	National Institute of Neurological Diseases and Stroke grant	Cross-sectional	PWE followed at American medical center	To examine the extent of canabis use in PWE	Convenience	72	13								0.18		92% consumers < 30 y/o												Only 4% discussed with physician
FENNESSY	2018	Ireland	Journal article	Irish Medical Journal	None	Case report	PWE 1 case	To discuss the issues surrounding cannabis prescription in Ireland		1	1	5	F												Oil					USA		SZ control				↓ SZ					Other ASMs
GIBBARD	2021	Canada	Journal article	CMAJ Open	None	Qualitative	Parents of <18 y/o patients who currently or previously used any form of cannabis for medical purposes	To explore family experiences using medical cannabis for children with severe conditions in Canada	Convenience	10	6																			Local or online dispensaries = easy access	150$-500$ per month, no insurance	Last resort	Many informal sources, lack of trust in medical info especially when unsupportive	Simultaneously a drug and an alternative health product	Too complex, "grey area"	40% no effect, 60% ↓ SZ	Ability to reduce other medications = important benefit
GROSS	2004	Canada	Journal article	Neurology	None	Cross-sectional	Adult PWE from Canadian epilepsy clinic	To determine the prevalence of and resons for cannabis use in PWE	Convenience	136	28 (active)	35.7	62% F	57% no postsecondary, 29% technical college, 13% university			51% employed, 2.2% retired, 47% unemployed		21% active, 48% lifetime		Seizure frequency, longer disease duration, and other illicit drug use were predictors for frequent marijuana use	3% DSM criteria of dependence met										43% of active users stated medical reasons for use		41% heard of cannabis use for epilepsy		68% improved SZ severity, 54% improved SZ frequency, otherwise no effect	11% improved medication AE, 4% worsened, 85% no change	20% time since onset < 5 yrs, 15% 5-10 yrs, 65% > 10 yrs	80% focal, 9.6% bilateral, 7.4% psychogenic, 2.9% combination		2 ASM median
GROTENHERMEN	2003	Germany	Journal article	Journal of Cannabis Therapeutics	None	Cross-sectional	Members of the German Association for Cannabis as Medicine (ACM)	To survey ACM members on their experiences with the medical use of cannabis products, comparisons between natural cannabis and THC, the attitude of their doctors and health insurances towards THC.	Convenience	142	3									2.1%
HAMERLE	2013	Germany	Journal article	European Journal of Neurology	None	Cross-sectional	Adult PWE seen at German outpatient clinic	To investigate the prevalence of cannabis consumption in PWE, factors associated with consumption, and effects on epilepsy	Consecutive	310	13 (active)	35.9 ± 12.3	33% F						4.2% active, 20.3% lifetime (after Dx)		Male OR 5.4 (p=0.013), age OR 0.96 (p=0.024)											48% curiosity, 31% enjoyment, 21% relaxation				84% no effect, 5% ↓ SZ, 11% ↑ SZ
HEGDE	2012	USA	Journal article	Epilepsy & Behavior	None	Case series	PWE 2 cases	To offer cases of seizures documented by vEEG in the setting of cannabis discontinuation		2	2	(1) 43, (2) 60	(1) M, (2) M											(1) Cannabis sativa/indica hybrid, (2) joints	(1, 2) smoked	(1) 40 mg	(1, 2) daily	(1) few mo, (2) 40 yrs				(2) chronic abdominal pain				(1, 2) ↓ SZ		(1) 2, (2) 58	(1, 2) Focal	(1) Insular, (2) Right temporal	(1) CBZ, (2) None
HUSSAIN	2015	USA	Journal article	Epilepsy & Behavior	Epilepsy Therapy Project, Milken Family Foundation, Hughes Family Foundation, UCLA Children's Discovery and Innovation Institute	Cross-sectional	Members of the Infantile Spasms Community and the Lennox-Gastaut Foundation who administered cannabis products to their children	To document the experiences of children with IS and/or LGS who have been treated with CBD-enriched cannabis preparations	Convenience	117	117													83.5% product with at least 15:1 ratio CBD:THC		4.3 mg/kg/day CBD		5 yrs between epilepsy onset and cannabis exposure								85% ↓ SZ, 9% ↑ SZ, 4% no effect	Less AE with cannabis than without (median 1 vs 5), 53% ↑ sleep, 71% ↑ alertness, 63% ↑ mood	0.46		38.5% IS, 20.5% LGS, 45.2% IS/LGS, 12.8% Dravet, 4.3% Doose, 37.6% other/unknown	8 failed ASM before cannabis, 2 ASM continued
JOHNSON	2021	USA	Thesis	Illinois Institute of Technology	None	Cross-sectional	Adults with epilepsy currently living in the community	To examine cannabis use among a sample of adults with epilepsy and assess its association with domains of QOL	Convenience	56	28	38.7 ± 13.9	62% F	21.4% post-secondary, 37.5% college graduate, 17.9% some college, 16.1% high school, 7.2% <12 yrs	83.9% White, 16.1% other	60.7% comorbidities, 39.3% no comorbidities	33.9% unemployed, 8.9% retired, 26.8% fulltime, 5.4% parttime, 25% other		43.8% in last 6 months (50% lifetime)				Higher depression and anxiety levels in users (which when accounted for in QOL analysis explain differences)		60.9% smoked, 14.1% vape, 10.9% edibles, 14.1% other		44% daily, 19% weekly, 14% monthly, 23% yearly			54% dispensaries, 46% friends, 25% dealers, 14% family, 9% doctors, 7% at parties		41% recreational, 22% medically, 37% both; 30% someone else using, 25% relaxation, 23% doctor recommendation, 13% perceived medical benefit, 5.7% enjoyment, 4% stress reduction	Higher level of comfort discussing with neurologist than primary care (4 vs 3.84 Likert)			39% very effective, 25% mostly effective, 31% slightly effective, 5% not as effective
KELLY	2012	USA	Abstract	AES Annual Meeting 2012	None	Cross-sectional	Patients seen at an epilepsy clinic	To investigate the use of supplements and complementary medicine in PWE	Consecutive	436	3								0.69%
KERAI	2018	Australia	Journal article	Complementary Therapies in Clinical Practice	None	Cross-sectional	Adults with epilepsy or caring for someone living with epilepsy in Western Australia (online group)	To investigate the perceived needs for medical cannabis in the management of epilepsy of adults with epilepsy and carers of a person with epilepsy in Western Australia	Convenience	70	7 (active)								10% active, 22.9% lifetime				Reasons for stopping include illegality, stigma, and limited supply		Oil or tincture, cookies, smoking/vaping									Most perceive cannabis is safer than prescription medicine		75% inadequate control
KERR	2019	USA	Journal article	Epilepsy & Behavior	None	Cross-sectional	Adults > 21 y/o with epilepsy seen at epilepsy clinic	To ascertain how patients with epilepsy at a tertiary care clinic in Oregon are using cannabis outside of the medical system	Consecutive	39	39	38 ± 12.4	51% F								Male more THC vs female more CBD; younger higher dose			46% more CBD, 28% more THC, 15% equal, 31% multiple types, 13% unknown	67% smoking, 49% edibles, 43% other, 41% vaping, 39% bong, 36% tinctures, 18% topicals, 8% drinks	64% unknown, 3% > 1 g, 15% 100-1000 mg, 5% 10-100 mg, 10% 0.5-10 mg	53% many times a day, 21% daily, 10% at least once per week, 15% less than weekly			62% medical dispensary, 36% recreational shop, 28% homegrown, 28% friend/family, 0 pharmacy		87% for SZ control			87% easier to get after legalized, 10% same, 3% harder	54% ↓↓ SZ, 28% ↓ SZ, 18% no effect, 0 ↑ SZ
KLOTZ	2020	Germany	Journal article	Epilepsy & Behavior	Berta-Ottenstein-Program for Clinician Scientists, German Research Foundation	Cross-sectional	Caregivers of PWE from 5 epilepsy clinics or online organizations	To gain information about parental attitude to CBD, as well as expectations and knowledge of CBD for treatment of their child's epilepsy	Convenience	378	80 (active)								21% active, 28% lifetime									1.6 ± 1.8 yrs		71% prescription-only, 29% OTC		29% to diminish drop attacks, 62% to diminish SZ in general, 32% for seizure freedom, 64% for QOL, 49% to diminish other medication, 9% for spasticity	83% parents themselves, 17% treating physician
KNUPP	2019	USA	Journal article	Seizure	Zogenix, Inc, West, and Greenwich pharmaceuticals, Colorado Department of Public Health and Environment	Cohort	Patients < 21 y/o with refractory epilepsy planning to start CBD product	To follow children prospectively when families chose to use oral cannabis extracts for treatment of refractory epilepsy to better characterize response rate, AE and product types in use	Convenience	21	21	10.3	38% F		86% Caucasian, 10% Hispanic, 5% other								QOL same	52% used one of two most common products	100% oral	0.6-0.9 mg/kg				None by prescription						24% ↓ SZ		Time since SZ onset 5.7 yrs		67% epileptic encephalopathies, 19% focal, 14% idiopathic generalized	4 prior failed ASM, 2 active
KOLLMYER	2019	USA	Journal article	Epilepsy & Behavior Case Reports	None	Case series	2 PWE	To report two deaths of patients whose reliance on self-determined therapy with cannabis for seizure prevention was not benevolent		2	2	(1) 24, (2) 27	(1) M, (2) F																								(1) probable SUDEP, (2) drowned in shower	(1) 13, (2) 22	(1) bilateral-onset, (2) focal-onset		(1) ZNS and LVT intermittently, (2) ASM discontinued
KUESTER	2016	Chile	Abstract	12th European Congress on Epileptology	None	Case series	11 PWE taking oral cannabis extracts followed at Chilean hospital	To report preliminary findings in a series of patients with differents types of refractory epilepsy treated with oral cannabis extracts	Consecutive	11	11	11.5	55% F											High-CBD extracts	100% oral											1 SZ freedom, 7 ↓ SZ, 3 no effect or ↑ SZ	Improved behavior, cognition, sleep, alertness, mood, QOL
LADINO	2014	Canada	Journal article	Canadian Journal of Neurological Sciences	Mudjadik Thyssen Mining Professorship in Neurosciences	Case series	18 PWE holding a prescription of medicinal marijuana in a Canadian epilepsy center	To investigate sociodemographic and clinical characteristics of a group of PWEs with a formal prescription for medicinal marijuana	Convenience	18	18		33% F	22% college, 78% high school or less	86% Caucasian	39% depression, 33% behavioral problems, 17% anxiety, 11% psychosis	Median household income 52,568$	78% single, 11% married, 11% divorced					56% stopped cannabis intermittently which gave withdrawal SZ		83% smoking, 11% drinks, 5% vaping	2.05 ± 1.87 g daily		89% long history of cannabis use prior		22% used prescription, 22% homegrown, 28% friend, 28% street vendors						100% ↓ SZ severity and frequency	100% improved mood, 89% better sleep, 89% better appetite, 100% ↑ well-being		61% focal, 39% bilateral	39% symptomatic, 33% cryptogenic, 28% idiopathic	72% polytherapy, 28% monotherapy
LEGG	2012	Canada	Abstract	AES Annual Meeting 2012	None	Cross-sectional	Adults assessed at a Canadian First Seizure Clinic	To investigate self reported cannabis use in all patients referred for suspected first seizure	Consecutive	228	58								25.4%
LEKOUBOU	2020	USA	Journal article	Epilepsy Research	None	Cross-sectional	Adults with epilepsy in the National Inpatient Sample database (2006-2014)	To ascertain recent nationwide prevalence, trends, and psychiatric diagnoses associated with CUD among epilepsy patients	Convenience	398936	12744	70.3% 18-44 yrs	31% F		55% Caucasian, 31.5% Black, 8.9% Hispanic, 4.7% others	15.1% depression, 1.3% bipolar, 2.2% anxiety, 2.4% PTSD, 0.3% OCD, 1.2% AUD	40.4% first quartile income, 26% 2nd, 20.9% 3rd, 13.2% 4th		3.19% CUD		CUD more frequent in males, Blacks, 18-44 yrs, income 1st quartile
MAA	2014	USA	Journal article	Epilepsia	None	Case report	1 PWE	To describe the case of Charlotte Figi		1	1	5	F											Charlotte's Web	Sublingual	2 mg/lb CBD						SZ control	Parents, doctors, scientists, chemists, cannabis activists, growers, patients, lawyers, and dispensary owners			↓↓ SZ by > 90%		0.25	Bilateral	Dravet	CLB
MANDOUR	2021	Egypt	Abstract	World Congress of Neurology 2021	None	Cross-sectional	Patients with refractory epilepsy compliant to ASM seen at Egyptian epilipsy clinic	To study the etiology of non-response to ASM by estimating their serum levels and screening of drugs and substance abuse in patients with resistant epilepsy	Unknown	924	72								7.8%
MASSOT-TARRUS	2016	Canada	Journal article	Epilepsy & Behavior	None	Cross-sectional	Adult patients admitted to Canadian EMU	To determine the prevalence of cannabis use and assess the perceived effects in intractable epilepsy patients compared to those not found to have epilepsy	Consecutive	292	105 (active)	35	57% F	6.6% grade school, 41.1% high school, 32.1% college, 20.2% university		2.8% use of other street drugs in past year	37% working/school, 25% unemployed, 8.5% retired, 31% disability		57% lifetime, 36.2% active		Cannabis active use associated with lower level of education, male gender, younger age, current use of tobacco, and lower SZ frequency				87% smoking, 37% vaping, 15% edible, 5% capsule, 11% hashish	1 g/day	53% daily, 19% weekly, 28% less often			6% government approved		52% for SZ control, 39% recreational, 29% analgesic, 21% anxiolytic, 10% sleep inducer				84% ↓ SZ, 3% ↑ SZ	85% ↓ stress, 77% ↑ sleep, 37% ↑ memory/concentration, 31% AE	Time since SZ onset 9 yrs		21.9% only PNES
MATHERN	2015	USA	Journal article	Epilepsia	None	Cross-sectional	Health professionals and PWE to whom was advertised the survey	To survey the opinions on the use of cannabis for PWE	Convenience	353																									81% believe sufficiently safe for use, 95% believe sufficient efficacy	98% would advise using cannabis for refractory epilepsy
MCCONNELL	2013	USA	Journal article	Epilepsy & Behavior	None	Cross-sectional	PWE seen at American epilepsy clinic	To examine the general acceptance and usage patterns of complementary and alternative medicine in an epilepsy clinic	Convenience	120	39	35.2 ± 10					40% < $15000		0.33		Younger age and < $15000 income associated
MCDERMOTT	2021	USA	Abstract	AAN Annual Meeting 2021	None	Cross-sectional	PWE seen by an epileptologist at American hospital	To assess the frequency of use and mode of use of cannabinoid compounds and patient perception of efficacy of cannabinoid compounds for seizure management and effect on QOL	Convenience	28	11								0.39																	68% ↓ SZ
MENON	2016	Jamaica	Abstract	12th European Congress of Epileptology	None	Cross-sectional	Women with epilepsy seen in private and public setting in Jamaica	To assess the practices according to accepted standards of care	Convenience	57	3								5.3%
MOORES	2018	Canada	Abstract	53rd Annual Congress of the CNSF	None	Cross-sectional	Adult PWE seen at Canadian hospital	To survey cannabis usage in PWE	Consecutive	140	41								29.5% active																	Almost 50% ↓ SZ, 0% ↑ SZ
MORANO	2016	Italy	Journal article	Epilepsia Open	AICE-FIRE, UCB Pharma, Ri.MED Foundation, Italian Ministry of Health and Institutional Research	Case report	1 PWE	To report the case of a patient with focal epilepsy who used cannabis as self-medication after the failure of countless pharmacological/surgical treatments		1	1	19	M												Drink	400 mg cannabis in 250 mL milk		2	17	Homemade		SZ control	Parents			Major SZ freedom		5	Focal		TPM, CBZ, CNZ
MORTATI	2007	USA	Journal article	Reviews in Neurological Disease	None	Case report	1 PWE	To present a patient whose medically intractable symptomatic focal epilepsy markedly improved with cannabis and review the literature regarding cannabis and epilepsy		1	1	45	M												Smoking								Friend			↓ SZ					VPA, ZNS, CNZ
NG	1990	USA	Journal article	American Journal of Epidemiology	None	Case-control	People over 15 y/o admitted for first seizures at American hospital	To report the realtive risks of heroin, mairjuana, and cocaine use for new-onset seizures	Consecutive	308	57				Mostly Afro-Americans				28.9%
PARK	2015	USA	Abstract	AAN Annual Meeting 2015	None	Case report	1 PWE	To report a patient with intractable epilepsy whose spike count on continuous EEG monitoring correlated with inhaled cannabis use		1	1	33	M																							↓ SZ	↑ spikes when cannabis witheld	16	Bilateral	Idiopathic generalized epilepsy	LVT, VNS
PATEL	2019	USA	Journal article	The American Journal on Addictions	None	Cross-sectional	Adults with epilepsy in the National Inpatient Sample database (2010-2014)	To compare the incidence of epilepsy between patients with CUD and without CUD, to examine the characteristics of hospitalized PWE with CUD, and evaluate the association between CUD and epilepsy hospitalization	Convenience	657072	37945	33.67 ± 10.86	32% F		53.9% Caucasian, 31.4% African American, 9.7% Hispanic, 0.6% Asian, 1% Native American, 3.4% other	Alcohol use disorder 24.8%, opioid use disorder 7.5%, amphetamine use disorder 4.8%, cocaine use disorder 11%			5.77% CUD		Younger age, males, Afro-American, comorbid substance use disorder
PEARCE	2014	USA	Journal article	The Journal of Alternative and Complementary Medicine	None	Cross-sectional	Self-identified medical cannabis users on online platforms	To compare C. indica and C. sativa in terms of health symptoms, conditions, purpose, route, and trust in product	Convenience	95														Preference for C. sativa
PETRO	2015	USA	Abstract	AAN Annual Meeting 2015	None	Case series	2 PWE	To present two cases demonstrating the safety and efficacy of cannabis use to treat epilepsy and anorexia		1	1	38	M											Charlotte's Web	Oral			20	18							SZ freedom			Focal	Nocturnal frontal lobe epilepsy
PORCARI	2018	USA	Journal article	Epilepsy & Behavior	Vanderbilt University Medical Center's BioVU, 1S10RR025141-01 instrumentation award, CTSA grant from NCATS/NIH	Cross-sectional	PWE with epilepsy using artisanal CBD-containing products in the Vanderbilt Synthetic Derivative database	To define the efficacy of artisanal CBD preparations in PWE with epilepsy	Convenience	174	174	63% < 18 y/o, 37% > 18 y/o																				39% adults took cannabis for SZ, 98% of children took cannabis for SZ
PORTER	2013	USA	Journal article	Epilepsy & Behavior	Stanford University Institutional Epilepsy Training grant, National Institutes of Health, GW Pharma	Cross-sectional	Parents of children with epilepsy who support use of cannabis to treat children (Facebook group)	To explore the use of cannabidiol-enriched cannabis in children with treatment-resistant epilepsy	Convenience	19	19	9	67% F													0.5 mg/kg/day - 28.6 mg/kg/day of CBD; 0 - 0.8 mg/kg/day of THC		2 wks - 1 yr								11% SZ free, 42% ↓ SZ by 80%, 16% ↓ SZ by 50%, 16% ↓ SZ by 25%, 16% no change	79% better mood, 74% ↑ alertness, 68% better sleep, 32% ↓ self-stimulation, 37% drowsiness, 16% fatigue	Mostly < 1 y/o		63% Dravet, 21% Doose, 5% LGS, 5% epilepsy in females with mental retardation, 5% idiopathic	12 ASM tried before cannabis
PRESS	2015	USA	Journal article	Epilepsy & Behavior	None	Longitudinal	Children with epilepsy who have trialed oral cannabis extracts seem at American hospital	To report on the experience of a cohort of pediatric patients with epilepsy who were given oral cannabis extracts	Consecutive	75	75		55% F											69% CBD, 11% CBD + THC, 7% THC	Oral				7.33						45% moved to Colorado to obtain cannabis	57% ↓ SZ, 13% ↑ SZ	44% AE, 33% ↑ behavior/alertness, 11% ↑ language, 11% ↑ motor skills			17% Dravet, 12% LGS, 4% Doose
PUTEIKIS	2020	Lithuania	Journal article	Epilepsy & Behavior	None	Cross-sectional	Adult PWE visiting Lithuanian hospital	To evaluate whether the topic of using cannabis in epilepsy is relevant among adult PWE and assess the attitudes for having a history of consumption or being inclined to start consumption	Consecutive	250	41								16.4%						46% oil, 37% plant parts, 2% oil and plant parts, 2% medical CBD compound							37% for SZ control, 22% recreationally, 34% other		More often agreed that cannabis is effective, safe, and natural vs non-users			No reported AE
SAHA	2006	South Africa	Journal article	The Central African Journal of Medicine	None	Cross-sectional	PWE admitted to African hospital with post-ictal complications		Convenience	101	24								0.24
SCHNELLE	1999	Germany	Journal article	Forsch Komplementarmed	None	Cross-sectional	People from Germany, Austria, and Switzerland surveyed by the Association for Cannabis as Medicine	To survey cannabis usage in PWE	Convenience	128	6								0.047
SHELLEY	2016	UK	Abstract	American Academy for Cerebral Palsy and Developmental Medicine Annual Meeting 2016	None	Case report	1 PWE	To present a case of a parent who purchased CBD oil on the internet and administered it to her child		1	1	3	F											CBD oil	Oral					Internet										Drug resistant epileptic encephalopathy of unknown cause
SOBO	2017	USA	Journal article	Social Science & Medicine	None	Qualitative	American parents using, interesting in using, or who have used cannabis for a child's seizures	To explore how parents of children with epilepsy learn about, procure, dispense, and monitore cannabis usage for their children	Snowball	25	22				Mostly Caucasian									Mainly CBD initially though THC added for some later		Start low, go slow					$268-329/mo	SZ control, no other option	Word-to-mouth, television, social media	Initial avoidance due to stigma, criminality, and lazyiness	Most excited for medical-grade cannabis, but some critical and hesitant		No AE
STEELE	2020	USA	Thesis	Alliant International University Los Angeles	None	Cross-sectional	Adult PWE using cannabis through online recruitment source	To examine the potential association between mood disturbance and QOL as moderated by cananbis use in PWE	Convenience	50	50	30.2 ± 6.3	27% F	96% post-secondary	55% Caucasian, 16% Asian, 13% Afro-American, 9% Hispanic, 4% Native American	30% extremely severe depressive symptoms, 62% extremely severe anxiety	93% employed	59% married							63% smoking, 33% vaping, 40% oil, 27% edible, 10% topical		40% < 2x/wk, 56% 2-14x/wk, 4% > 18x/wk					61% to counter ASM side-effects, 56% for SZ control						21 ± 9	60% focal, 37% bilateral	81% idiopathic
STRICKLAND	2021	USA	Journal article	Epilepsy & Behavior	Canopy Growth Corporation, MyMD Pharmaceuticals, WebMD, Syqe Medical Ltd., AusCann Group Goldings Ltd., Realm of Caring	Cohort	PWE recruited using patient registries from Realm of Caring Foundation and social media posts using or considering using a cannabinoid product	To evaluate associations of artisanal CBD product use with QOL, mental health, healthcare utilization, and epilepsy-specific outcomes within a large, observational cohort of PWE	Convenience	418	280	22.3 ± 16.3 (48% < 18 y/o)	55% F		72.4% Caucasian	14.6% autism, 3.9% neuropsychiatric							Better health satisfaction, lower anxiety and depression than controls	77.5% CBD, 9% THC, 3% CBD + THC		1.4 mg/kg/day					4% found cost high or prohibitive	45% as adjunctive medication, 29% because all other option failed, 16% after intial treatment failed			3% concerned about barriers related to legality	Less seizures reported than controls, 4% ↑ SZ	Lower ASM AE than controls, better sleep in cannabis users				Lower odds of having ASM than controls
SULAK	2016	USA	Journal article	Epilepsy & Behavior	GW Pharmaceuticals, co-ownership of cannabis laboratory	Cross-sectional	PWE seen at American children's hospital and private cannabis medicine practice	To report the retrospective data on efficacy and AE of artisanal cannabis in patients with refractory epilepsy	Convenience	272	272													Mostly CBD												14% no change, 15% ↓ 1-25% SZ, 18% ↓ 26-50% SZ, 17% ↓ 51-75% SZ, 28% ↓ 76-99% SZ
SURAEV	2017	Australia	Journal article	Epilepsy & Behavior	None	Cross-sectional	PWE (survey promoted online by Epilepsy Action Australia)	To survey adults with epilepsy and parents/guardians of a PWE on cannabis use	Convenience	976	137	60% adults, 40% children							14.0%		Children: higher # ASM, keto diet, focal, unknown type of seizures associated with cannabis use; Adults: number of ASM tried, structural epilepsy, pain, presence of other neuro conditions associated with cannabis use											54.7% SZ control, 18.2% for ASM AE, 13.1% recreational (only adults), 10.9% for other conditions (only adults), 14.6% success stories				82.5% ↓ SZ	49% ↓ ASM (child and adults)			41% children and 46% adults with Epilepsy syndrome of unknown type, 4.6% children with structural brain abnormality, 4.5% adults with temporal lobe epilepsy
SURAEV	2018	Australia	Journal article	Scientific Reports	Lambert Initiative for Cannabinoid Therapeutics among others	Qualitative	Families who had a child aged < 16 y/o with epilepsy	To explore Australian families' experience with and perspectives on cannabis extract use for childhood epilepsy	Convenience	65	41	8.9 ± 4.7	66% F	42% mainstream schooling, 39% special education, 19% unable to attend school							Refractory epilepsy, poorer perceived ASM efficacy, higher number of ASM tried			71% CBD mainly, 36% also THC	82% Oral administration (75% into the mouth, 8% under the tongue), 24% with food, 12% via gastrostomy, one topically	1.38 ± 4.2 mg/kg/day CBD, 0.97±1.7/kg/day THC				62% medicinal cannabis supplier, 15% dealer, 13% homemade, 9% online	162-270$ per month	74% SZ control, 44% ASM AE, 53% success stories, 27% personal research, 6% natural, 6% for other health conditions, 3% rescue medication	76% disclosed to doctors		15% police involvement, 7% confiscation, 10% reported to child protection, 15% difficulty with travel	8% ↑ SZ, 20% no change, 4% ↓ 1-25% SZ, 0% ↓ 26-50% SZ, 10% ↓ 51-75% SZ reduction, 51% ↓ 76-99% SZ	43% ↓ some but not all ASM, 65% other benefits, 37% AE, 6% complete cessation of all ASM	2.8 ± 3.7			2 current ASM, 8 tried
TAALAB	2019	Egypt	Journal article	Brain Sciences	None	Cross-sectional	PWE seen at Epilepsy clinic with no substance abuse other than cannabis	To investigate the prevalence of cannabis among PWE seen at clinic, serum levels and gene expression of cytokines in these patients, and possibility that cannabis affects these cytokine levels	Consecutive	440	165	29.6 ± 5.8	47% F						0.375					82.5% unknown, 17.5% CBD + THC	69.7% smoking, 27.3% edibles, 7.8% drinks, 3.0% topical, 1.8% vaping, 1.2% bong	92.7% indistinct or unknown, 1.8% 0.5-10 mg, 1.8% 10-100 mg, 3.1% 100-1000 mg	40.6% 1-2x/wk, 10.9% 3-6x/wk, 34.5% daily, 7.9% several times daily	15 +/- 73		100% family/friends/colleagues, 100% recreational shops/dealers						67.9% ↓ SZ, 22.4% no change, 9.7% ↑ SZ		8.5 ± 1.2	95.7% focal, 4.2% bilateral		67.9% polytherapy, 32.1% monotherapy
TOURNEBIZE	2019	France	Abstract	Fundamental and Clinical Pharmacology Meeting France 2019	None	Case report	1 PWE	To report a case of a child using illicit cannabis extract sold on the Internet for epilepsy treatment		1	1	3	M											Haleigh's hope (2.02% CBD + 0.14% THC)	Oral					Online						No change		0.9		West syndrome	VGB
UPADHYAY	2017	USA	Abstract	AAN Annual Meeting 2017	None	Cross-sectional	Adults with epilepsy seen at Rush Epilepsy Center	To assess the prevalence of cannabis usage in a tertiary care center's epilepsy clinic and identify factors potentially associated with its use	Convenience	457	82								0.18		Younger age, male gender, below college level education associated with cannabis use															68% ↓ SZ frequency, 29% no change
VON WREDE	2019	Germany	Journal article	Epilepsy & Behavior	None	Cross-sectional	Adults with epilepsy attending German neurology ward or outpatient clinic	To capture the knowledge, expectations, and fears PWE have about medical cannabis	Consecutive	275	15 (active)								5.5% active, 28.4% lifetime													53% relaxation, 46% exhilirating, 46% medical reasons
WAHBY	2019	Canada	Journal article	Journal of Neurology, Neurosurgery, and Psychiatry	None	Cross-sectional	All patients receiving care in a Canadian epilepsy clinic	To determine wheher the use of cannabis in PWE is associated with improved patient-reported indices of psychosocial well-being	Consecutive	337	71	33	39% F	63% high school or below, 37% college/university		47% current or past psychiatric disorder	49% employed	27% married	0.21		Male, concurrent usage of recreational drugs (including alcohol and cigarettes), psychiatric comorbidity, not being married and not having postsecondary education associated with cannabis use		Higher odds of depression, lower QOL, higher perceived epilepsy disability, lower satisfaction with ASM		76% smoking, 38% oil, 13% other												More SZ per month in cannabis group	20	48% bilateral, 52% focal		1 ASM
ZAFAR	2021	UK	Abstract	International British Neuroscience Association Festival of Neuroscience 2021	None	Case series	10 PWE	To report on patients with severe, intractable, childhood-onset epilepsies using combined cannabinoid therapy	Convenience	10	10													Bedrolite or Bedica		200-550 mg CBD + 6.6-26.5 mg THC					£1816.20 monthly					80% reduction in SZ frequency	↓ASM use from 8 to 1
ZHU	2021	USA	Abstract	50th Child Neurology National Meeting	None	Cross-sectional	Parents of pediatric outpatients (age < 18 years old) with epilepsy seen at Hershey Medical Center	To characterize the prevalence, perceived effectiveness and reasons for complementary and alternative medecine use among pediatric patients with epilepsy	Convenience	200	25	Less than 18 y/o							12.7%													48% of caregivers chose to initiate CAM because they were unhappy with the outcomes of ASM
Table S3: All data charting of included studies
Studies of authors in red cells comprised predominantly pediatric samples.
AE = adverse effects; ASM = anti-seizure medication; CAM = complementary alternative medicine; CUD = cannabis use disorder; EMU = epilepsy monitoring unit; IS = infantile spasms; LGS = Lennox-Gastaut syndrome; NMC non-medical cannabis; PNES = psychogenic non-epileptic seizures; PWE = person/people with epilepsy; SZ = seizure.
